# Supplementary material for: Sublethal executioner caspase activation in hepatocytes promotes liver regeneration through the JAK/STAT3 pathway
Source: PLoS Biol. 2025 Aug 28;23(8):e3003357. doi: 10.1371/journal.pbio.3003357 (PMC12407553; doi:10.1371/journal.pbio.3003357)
Supplement: S1 Data — (XLSX) [file pbio.3003357.s019.xlsx]

## Sheet: Figure 1
	FIG-1-D		ZsGreen+ cells/Total cells(%)
		1d	0.6	0.3	0.25
		3d	6.5	5.25	6.6
		5d	9.14	9.2	9.08
		7d	11.19	10.18	10.76
		14d	10.49	10.97	12.3
	FIG-1-F		7d
		AAV8-CON-ZsGreen+ cells/Total cells(%)	7.44	8.53	10.01	9.3	12.09	11.05
		AAV8-XIAP-ZsGreen+ cells/Total cells(%)	3.1	3.6	2.4	5.8	6.5	4.7
		AAV8-P35-ZsGreen+ cells/Total cells(%)	0.43	1.32	1.56	2.78	2.56	3.68

## Sheet: Figure 2
	FIG-2-C		1d			3d			5d			7d			14d
		% ZsGreen+ cells-zone 1	0.1	1	0.1	1	1	0.9	1.5	2.2	1	2.6	1.7	1.5	3	2	2.5
		% ZsGreen+ cells-zone 2	0.1	1.1	0.1	10	9	5	9.8	7.7	11	12	11	16	11.5	12	14
		% ZsGreen+ cells-zone 3	1	0.1	0.1	22	19	25	27	30	33	33	37	35	34	39	33
	FIG-2-D		zone 1			zone 2			zone 3
		3d-% of all ZsGreen+ cells	1.7	3.6	6.3	28.9	17.4	23.4	69.2	78.8	70.2
		5d-% of all ZsGreen+ cells	8.1	10	12.9	25.9	23.6	24.3	65.9	66.3	62.7
		7d-% of all ZsGreen+ cells	10	2	8	24.6	28.5	24.1	65.3	71.4	67.8
		14d-% of all ZsGreen+ cells	3.7	6.7	5.1	17	29.6	28.2	63.5	66.6	79

## Sheet: Figure 3
FIG-3-B		Sham-Liver/body weight			PHx-Liver/body weight
	Days after PHx-1d	0.063	0.062	0.065	0.017	0.02	0.024
	Days after PHx-3d	0.067	0.062	0.063	0.033	0.028	0.029
	Days after PHx-5d	0.064	0.061	0.06	0.047	0.054	0.049
	Days after PHx-7d	0.06	0.062	0.06	0.054	0.058	0.057
FIG-3-C		sham			PHx
	Serum ALT (u/L)-0d	55	39	49	73	46	25
	Serum ALT (u/L)-1d	40	33	64	835	951	726
	Serum ALT (u/L)-3d	32	79	39	117	97	102
	Serum ALT (u/L)-5d	43	46	41	66	37	58
	Serum ALT (u/L)-7d	35	35	22	39	41	55
FIG-3-D		Sham			PHx
	Serum AST (u/L)-0d	143	96	91	119	146	121
	Serum AST (u/L)-1d	113	99	109	891	825	999
	Serum AST (u/L)-3d	96	146	144	169	243	217
	Serum AST (u/L)-5d	115	119	143	117	103	119
	Serum AST (u/L)-7d	109	90	135	91	128	101
FIG-3-F		Sham					PHx
	ZsGreen+ cells/Total cells(%)-1d	2.51	1.8	1.51	1.7	2.1	3.45	6.5	5.1	2.23	4.56
	ZsGreen+ cells/Total cells(%)-3d	4.49	6.46	6.01	7.3	5	18.29	19.01	16	19.38	20.2
	ZsGreen+ cells/Total cells(%)-5d	8.2	7.92	6.7	9.23	9.41	26.53	23	26	24.63	27.01
	ZsGreen+ cells/Total cells(%)-7d	12.03	13.13	10	9.27	9.78	29.56	27.64	30.1	33.6	31.9
FIG-3-I		ZsGreen+ cells/Total cells(%)
	0-2	16.27	15.43	16.35
	2-4	9.05	9.79	8.845
	3-5	5.1	5.745	6.61	5.26
	5-7	2.5	2.45	2.22

## Sheet: Figure 4
FIG-4-B		sham-7d			PHx-7d
	% of ZsGreen+ cells-zone 1	1	1.4	1.1	20	17	23
	% of ZsGreen+ cells-zone 2	10	12	13	59	60	63
	% of ZsGreen+ cells-zone 3	32	35	37	45	42	48
FIG-4-C		PHx-7d-ZsGreen+ cells/Total cells(%)
	1	4.98	6.03	5.8
	2	5.64	4.7	4.5
	3	4.3	4.1	4.1
	4	9.6	7.3	8.7
	5	6.3	5.3	9.1
	6	3.6	5	7
	7	2.6	3.1	3.3
	8	1.6	2.8	2
	9	0.3	0.6	0.4
FIG-4-E		Control			CCl4
	% of ZsGreen+ cells-zone 1	1	1.4	1.1	20	25	17	11.4
	% of ZsGreen+ cells-zone 2	12	11	13	62	57	65	56
	% of ZsGreen+ cells-zone 3	33	32	29	41	41	35	50
FIG-4-F		CCl4-7d-ZsGreen+ cells/Total cells(%)
	1	5	5.7	3.7
	2	4.5	4.4	4.3
	3	6	6.2	4.7
	4	7.5	8	6.7
	5	7	4.8	8
	6	6.5	7.1	7.4
	7	2.5	4	3
	8	2	3.5	2
	9	0.5	0.8	0.6
FIG-4-H		sham-7d			PHx-7d
	zone 1	1.6	1.5	1.76	7.6	6.14	7
	zone 2	4.8	4.5	4.5	21.7	20	23.5
	zone 3	8.8	9.6	7.6	32.4	33.3	34.7

## Sheet: Figure 5
FIG5-A		CON				DKO
	1d	0.025	0.023	0.023		0.023	0.022	0.021
	3d	0.038	0.037	0.038		0.029	0.031	0.031
	5d	0.043	0.045	0.045		0.035	0.035	0.034
	7d	0.048	0.049	0.05	0.048	0.034	0.038	0.036	0.037
FIG5-B		CON-ALT			DKO-ALT
	0d	33	17	19	34	36	22
	1d	766	803	669	993	881	909
	3d	61	81	91	296	388	473
	5d	22	19	62	127	181	227
	7d	32	29	47	96	129	116
FIG5-C		CON-AST			DKO-AST
	0d	88	94	105	74	115	103
	1d	739	726	681	968	1068	808
	3d	236	178	183	539	468	374
	5d	125	161	141	283	385	458
	7d	126	137	101	281	199	328
		CON			DKO
FIG5-E	Ki67+cells/Total cells(%)	72.3	73	68	16	21	17.5
FIG5-F		Ki67+ cells/Total cells	CON-7d			PHx-7d
		zone 1	50	53	53	49	41	48
		zone 2	72	69	70	41	42	39
		zone 3	60	60	66	36	37	37
FIG5-H			control			DKO
		2d-Ccnd1	3.23403	3.50642	3.15287	1.19748	1.60585	0.876606
		2d-Ccne1	14.9285	14.4534	17.7121	3.84593	3.66378	4.9703
FIG5-J		ZsGreen-				ZsGreen+
	KI67+ cells(%)	19.7	18.24	19.39	22.84	25.67	29.39	24.11	22.9

## Sheet: Figure 6
FIG6-C		AAV8-CON			AAV8-FSF-tBid
	relative tBid mRNA level	1	1.12636	0.887816	2.45286	3.12595	3.41933
FIG6-F		AAV8-CON					AAV8-FSF-tBid
	% recovery of liver/body weight-3d	65	68.3333	66.6667	66.6667	63.3333	50	46.6667	51.6667	45	46.6667
	% recovery of liver/body weight-7d	85	91.6667	83.3333	105	88.3333	56.6667	53.3333	61.6667	71.6667	66.6667
FIG6-G		AAV8-CON					AAV8-FSF-tBid
	Serum ALT (u/L)-3d	38	57	62	33	52	180	169	154	117	135
	Serum ALT (u/L)-7d	38	76	100	90	83	218	226	337	308	290
FIG6-H		AAV8-CON					AAV8-FSF-tBid
	Serum AST (u/L)-3d	117	169	120	168	154	238	345	448	348	329
	Serum AST (u/L)-7d	126	173	156	201	178	410	474	525	601	391
FIG6-K		AAV8-CON			AAV8-FSF-tBid
	Ki67+ cells/Total cells(%)	63	65	56.5	37	32	26
FIG6-L		AAV8-CON			AAV8-FSF-tBid
	Ccnd1 mRNA relative to sham	6.05125	5.50228	5.18137	3.80176	3.33264	4.39745
		AAV8-CON			AAV8-FSF-tBid
	Ccne1 mRNA relative to sham	5.40175	5.72668	5.71807	3.79306	4.1315	4.16024

## Sheet: Figure 7
FIG7-C		CON				DKO
	1d-p-STAT3+ cells/Total cells	53	53	57	52	18	19	14	22
FIG7-D		CON			DKO
	2D-SOCS1 mRNA relative to sham	1.87947	1.65804	1.85812	0.952487	0.795849	0.806917
FIG7-E		CON				DKO
	12h	69.5204	43.8885	81.3339	89.2886	63.1609	51.9295	87.0682
	24h	64.0879	55.508	63.4412	59.8842	62.3202	60.0351	56.4781
	48h	28.3887	25.4784	45.764		24.5299	43.6298	39.5986
FIG7-J			CON-NC			DKO-NC			DKO-STAT3C
		Socs1 mRNA relative to sham-2D	1.69377	2.00667	1.6698	0.790812	0.866831	0.663199	1.65862	1.89462	1.55021	1.48281
FIG7-L		CON-NC			DKO-NC			DKO-STAT3C
	Ki67+ cells/Total cells-2D	69	68	62	34	36	30	85	87	81
FIG7-M		CON-NC				DKO-NC			DKO-STAT3C
	% recovery of liver/body weight-2d	64.2	51.7	51.7		42.85	41.07	41.07	53.57	53.57	53.57	51.78
	% recovery of liver/body weight-7d	84	81	81	82.14	60.71	62.5	64.2	77	80.35	82.14	79

## Sheet: S1
		S1-B		Wild type			mCasExpress			Sox2-Cre;mCasExpress
			Body weight(g)	22.5	22.1	23	22	22.43	22.1	22.78	22.5	22.34
		S1-C		Wild type			mCasExpress			Sox2-Cre;mCasExpress
			Liver/body weight	0.06	0.06	0.059	0.06	0.055	0.058	0.061	0.06	0.0598
				Wild type			mCasExpress			Sox2-Cre;mCasExpress
		S1-D	Serum AST (u/L)	117	120	139	138	133	120	133	121	117
		S1-E		Wild type			mCasExpress			Sox2-Cre;mCasExpress
			Serum ALT (u/L)	55	44	41	51	50	54	66	55	46

## Sheet: S2
	-DOX	1d	3d	5d	7d
LN-DEVD-FLP/actin	0.802923	60.3592	3.58838	1.75321	0.990801
	0.707107	73.347	2.6087	1.62339	1.05458
	0.876606	73.8572	4.12197	1.87546	1.07674
		64.5942	3.05252	1.66632	1.03049
		63.7049	4.23785	1.92113	1.09682

## Sheet: S4
S4-A		CON			AAV8
	Relative XIAP mRNA level	1.17013	1.12246	1.14792	927.155	885.286	472.226	428.554
	Relative P35 mRNA level	0.964199	0.958422	0.99896	1528.94	1885.49	2908.58	2250.22
S4-B	AAV8-CON				AAV8-XIAP				AAV8-P35
Day 7 after i.v. DOX-Liver/body weight	0.063	0.055	0.062	0.06	0.053	0.06	0.057	0.065	0.061	0.06	0.057	0.058
S4-C	AAV8-CON					AAV8-XIAP					AAV8-P35
Serum ALT (u/L)	39	62	51	49	63	56	53	60	85	70	50	61	73	47	59
Serum ALT (u/L)	136	144	109	127	156	167	148	197	135	123	138	128	143	166	158
S4-E		CON			DKO
	7W-Liver/body weight	0.051	0.053	0.055	0.051	0.052	0.055
S4-F	CON				DKO
Serum ALT (u/L)	58	50	67	40	75	45	67
Serum AST (u/L)	146	185	163	167	140	161	169

[truncated: 7 more sheets: S8, S9, S10, S11, S12, S13, S15]
